# Supplementary material for: SARS-CoV-2 ORF3a Induces Incomplete Autophagy via the Unfolded Protein Response
Source: Viruses. 2021 Dec 9;13(12):2467. doi: 10.3390/v13122467 (PMC8706696; doi:10.3390/v13122467)
Supplement: Supplementary file 1 [file viruses-13-02467-s001.zip]

Archive with 1 entries (1 files):
- viruses-1476722-supplementary.pdf
